# Supplementary material for: New Mitochondria-Targeted Fisetin Derivative Compromises Mitophagy and Limits Survival of Drug-Induced Senescent Breast Cancer Cells
Source: J Med Chem. 2024 Sep 25;67(19):17676–89. doi: 10.1021/acs.jmedchem.4c01664 (PMC11472315; doi:10.1021/acs.jmedchem.4c01664)
Supplement: Supplementary file 2 — jm4c01664_si_002.csv [file jm4c01664_si_002.csv]

Compound	SMILE
mF3	O=C1C(OCCCC[P+](C2=CC=CC=C2)(C3=CC=CC=C3)C4=CC=CC=C4)=C(C5=CC=C6C(OC(C7=CC=CC=C7)(C8=CC=CC=C8)O6)=C5)OC9=C1C=CC(OC(C)=O)=C9.[I-]
mF7	O=C1C(OC(C)=O)=C(C2=CC=C3C(OC(C4=CC=CC=C4)(C5=CC=CC=C5)O3)=C2)OC6=C1C=CC(OCCCC[P+](C7=CC=CC=C7)(C8=CC=CC=C8)C9=CC=CC=C9)=C6.[I-]
